# Supplementary material for: Sensory Characterization and Acceptability of a New Lulo (Solanum quitoense Lam.) Powder-Based Soluble Beverage Using Rapid Evaluation Techniques with Consumers
Source: Foods. 2022 Oct 8;11(19):3129. doi: 10.3390/foods11193129 (PMC9564273; doi:10.3390/foods11193129)
Supplement: Supplementary file 1 [file foods-11-03129-s001.zip]

Archive with 1 entries (1 files):
- foods-1889901-supplementary.pdf
